# Supplementary material for: The Bivalent Bromodomain Inhibitor MT-1 Inhibits Prostate Cancer Growth
Source: Cancers (Basel). 2023 Jul 28;15(15):3851. doi: 10.3390/cancers15153851 (PMC10416835; doi:10.3390/cancers15153851)
Supplement: Supplementary file 1 [file cancers-15-03851-s001.zip]

Archive with 1 entries (1 files):
- cancers-2491010-supplementary.pdf
